# Supplementary material for: Influence of Genetic Background and Tissue Types on Global DNA Methylation Patterns
Source: PLoS One. 2010 Feb 23;5(2):e9355. doi: 10.1371/journal.pone.0009355 (PMC2826396; doi:10.1371/journal.pone.0009355)
Supplement: Table S2 — Correlation coefficients for methylation experiments. Data are described in Results and Discussion as well as Materials and Methods. (0.16 MB XLS) [file pone.0009355.s003.xls]

## Sheet: Hpa2.cor.BNT
B1	B2	B3	B4	B5	B6	B7	B8	B9	B10	B11	B12	B13	B14	B15	B16	B17	B18	B19	B20	B21	B22	B23	B24	B25	B26	B27	B28	B29	B30	N1	N2	N3	N4	N5	N6	N7	N8	N9	N10	N11	N12	N13	N14	N15	N16	N17	N18	N19	N20
B1	1	0.77	0.835	0.826	0.832	0.777	0.832	0.834	0.8	0.8	0.752	0.847	0.784	0.841	0.777	0.829	0.832	0.783	0.785	0.833	0.836	0.803	0.831	0.846	0.838	0.795	0.802	0.791	0.852	0.795	0.889	0.765	0.732	0.794	0.777	0.695	0.772	0.794	0.721	0.724	0.723	0.734	0.76	0.796	0.761	0.745	0.765	0.764	0.705
B2	0.77	1	0.786	0.785	0.773	0.844	0.748	0.773	0.829	0.783	0.832	0.784	0.842	0.748	0.714	0.752	0.787	0.846	0.836	0.773	0.779	0.715	0.765	0.786	0.779	0.843	0.709	0.846	0.776	0.756	0.728	0.879	0.695	0.72	0.703	0.78	0.712	0.731	0.795	0.804	0.787	0.69	0.816	0.736	0.709	0.704	0.709	0.806	0.785
B3	0.835	0.786	1	0.837	0.835	0.794	0.819	0.84	0.813	0.816	0.786	0.848	0.808	0.827	0.764	0.817	0.839	0.792	0.796	0.848	0.846	0.781	0.837	0.849	0.847	0.814	0.784	0.808	0.845	0.826	0.794	0.778	0.838	0.79	0.772	0.722	0.771	0.793	0.749	0.762	0.754	0.756	0.777	0.801	0.778	0.765	0.789	0.766	0.744
B4	0.826	0.785	0.837	1	0.823	0.789	0.81	0.835	0.788	0.792	0.792	0.84	0.798	0.804	0.806	0.803	0.835	0.781	0.782	0.821	0.837	0.789	0.828	0.838	0.835	0.813	0.786	0.806	0.832	0.813	0.781	0.796	0.761	0.86	0.757	0.729	0.77	0.792	0.739	0.754	0.774	0.754	0.778	0.782	0.78	0.759	0.771	0.761	0.731
B5	0.832	0.773	0.835	0.823	1	0.786	0.786	0.834	0.787	0.787	0.779	0.837	0.791	0.811	0.725	0.779	0.821	0.793	0.778	0.829	0.829	0.731	0.838	0.837	0.816	0.799	0.739	0.8	0.828	0.819	0.779	0.745	0.744	0.737	0.825	0.705	0.73	0.769	0.729	0.738	0.723	0.738	0.738	0.783	0.761	0.73	0.762	0.745	0.741
B6	0.777	0.844	0.794	0.789	0.786	1	0.742	0.787	0.824	0.79	0.829	0.793	0.851	0.748	0.705	0.754	0.782	0.839	0.842	0.788	0.793	0.699	0.779	0.79	0.785	0.843	0.698	0.843	0.783	0.778	0.729	0.791	0.709	0.717	0.701	0.862	0.709	0.735	0.808	0.807	0.784	0.704	0.804	0.74	0.726	0.713	0.71	0.798	0.8
B7	0.832	0.748	0.819	0.81	0.786	0.742	1	0.81	0.784	0.78	0.711	0.832	0.755	0.846	0.804	0.856	0.823	0.755	0.763	0.816	0.81	0.85	0.867	0.838	0.84	0.779	0.848	0.762	0.848	0.753	0.796	0.763	0.712	0.823	0.783	0.668	0.802	0.807	0.685	0.687	0.713	0.717	0.758	0.797	0.735	0.739	0.771	0.768	0.651
B8	0.834	0.773	0.84	0.835	0.834	0.787	0.81	1	0.779	0.787	0.775	0.849	0.793	0.826	0.764	0.8	0.825	0.786	0.778	0.83	0.842	0.766	0.844	0.846	0.838	0.8	0.772	0.797	0.842	0.826	0.778	0.761	0.748	0.763	0.746	0.707	0.751	0.875	0.723	0.731	0.738	0.747	0.745	0.787	0.771	0.742	0.76	0.749	0.729
B9	0.8	0.829	0.813	0.788	0.787	0.824	0.784	0.779	1	0.846	0.81	0.803	0.845	0.783	0.726	0.798	0.803	0.833	0.855	0.808	0.801	0.754	0.778	0.804	0.804	0.849	0.754	0.834	0.805	0.778	0.759	0.809	0.725	0.76	0.739	0.761	0.744	0.754	0.862	0.812	0.782	0.714	0.823	0.763	0.727	0.737	0.75	0.814	0.787
B10	0.8	0.783	0.816	0.792	0.787	0.79	0.78	0.787	0.846	1	0.792	0.809	0.818	0.78	0.725	0.792	0.797	0.794	0.811	0.812	0.809	0.76	0.783	0.804	0.801	0.828	0.764	0.801	0.804	0.799	0.747	0.784	0.741	0.751	0.724	0.727	0.733	0.754	0.76	0.838	0.764	0.731	0.783	0.749	0.731	0.739	0.758	0.769	0.764
B11	0.752	0.832	0.786	0.792	0.779	0.829	0.711	0.775	0.81	0.792	1	0.776	0.833	0.722	0.698	0.718	0.781	0.815	0.806	0.774	0.784	0.685	0.772	0.771	0.762	0.838	0.686	0.839	0.757	0.792	0.711	0.79	0.732	0.692	0.683	0.784	0.689	0.718	0.79	0.814	0.872	0.717	0.794	0.72	0.734	0.719	0.724	0.759	0.803
B12	0.847	0.784	0.848	0.84	0.837	0.793	0.832	0.849	0.803	0.809	0.776	1	0.804	0.839	0.776	0.826	0.839	0.798	0.795	0.844	0.846	0.792	0.842	0.855	0.848	0.813	0.795	0.806	0.856	0.819	0.793	0.774	0.748	0.787	0.766	0.709	0.769	0.8	0.733	0.743	0.742	0.822	0.765	0.801	0.77	0.749	0.774	0.77	0.73
B13	0.784	0.842	0.808	0.798	0.791	0.851	0.755	0.793	0.845	0.818	0.833	0.804	1	0.76	0.717	0.773	0.795	0.838	0.85	0.802	0.805	0.717	0.782	0.796	0.799	0.856	0.717	0.848	0.793	0.791	0.741	0.806	0.732	0.737	0.717	0.786	0.727	0.748	0.817	0.824	0.797	0.72	0.889	0.753	0.738	0.735	0.733	0.804	0.814
B14	0.841	0.748	0.827	0.804	0.811	0.748	0.846	0.826	0.783	0.78	0.722	0.839	0.76	1	0.757	0.831	0.827	0.772	0.762	0.828	0.815	0.817	0.823	0.842	0.831	0.78	0.821	0.766	0.851	0.775	0.792	0.737	0.712	0.786	0.767	0.659	0.766	0.797	0.684	0.681	0.692	0.719	0.733	0.884	0.74	0.72	0.77	0.754	0.668
B15	0.777	0.714	0.764	0.806	0.725	0.705	0.804	0.764	0.726	0.725	0.698	0.776	0.717	0.757	1	0.797	0.783	0.693	0.717	0.74	0.771	0.824	0.747	0.782	0.801	0.74	0.81	0.727	0.784	0.712	0.738	0.779	0.699	0.802	0.735	0.665	0.771	0.762	0.662	0.677	0.734	0.694	0.756	0.725	0.781	0.727	0.719	0.72	0.619
B16	0.829	0.752	0.817	0.803	0.779	0.754	0.856	0.8	0.798	0.792	0.718	0.826	0.773	0.831	0.797	1	0.82	0.754	0.779	0.819	0.811	0.837	0.787	0.831	0.843	0.781	0.832	0.77	0.838	0.749	0.791	0.765	0.71	0.832	0.781	0.682	0.8	0.796	0.706	0.707	0.719	0.714	0.775	0.789	0.736	0.824	0.758	0.769	0.671
B17	0.832	0.787	0.839	0.835	0.821	0.782	0.823	0.825	0.803	0.797	0.781	0.839	0.795	0.827	0.783	0.82	1	0.788	0.783	0.836	0.835	0.806	0.827	0.842	0.836	0.808	0.805	0.802	0.842	0.806	0.791	0.776	0.747	0.79	0.768	0.711	0.772	0.789	0.733	0.739	0.744	0.742	0.776	0.795	0.772	0.754	0.857	0.763	0.713
B18	0.783	0.846	0.792	0.781	0.793	0.839	0.755	0.786	0.833	0.794	0.815	0.798	0.838	0.772	0.693	0.754	0.788	1	0.837	0.787	0.782	0.709	0.781	0.798	0.787	0.841	0.709	0.847	0.794	0.766	0.728	0.779	0.686	0.706	0.701	0.751	0.702	0.731	0.782	0.792	0.751	0.682	0.792	0.746	0.699	0.682	0.71	0.88	0.783
B19	0.785	0.836	0.796	0.782	0.778	0.842	0.763	0.778	0.855	0.811	0.806	0.795	0.85	0.762	0.717	0.779	0.783	0.837	1	0.791	0.794	0.723	0.77	0.793	0.797	0.843	0.721	0.837	0.794	0.761	0.741	0.804	0.704	0.74	0.719	0.772	0.729	0.746	0.809	0.809	0.78	0.7	0.819	0.751	0.718	0.722	0.713	0.819	0.859
B20	0.833	0.773	0.848	0.821	0.829	0.788	0.816	0.83	0.808	0.812	0.774	0.844	0.802	0.828	0.74	0.819	0.836	0.787	0.791	1	0.847	0.77	0.83	0.841	0.836	0.808	0.78	0.799	0.842	0.822	0.786	0.751	0.753	0.775	0.766	0.71	0.758	0.783	0.74	0.742	0.729	0.75	0.755	0.794	0.769	0.759	0.782	0.759	0.733
B21	0.836	0.779	0.846	0.837	0.829	0.793	0.81	0.842	0.801	0.809	0.784	0.846	0.805	0.815	0.771	0.811	0.835	0.782	0.794	0.847	1	0.773	0.836	0.839	0.841	0.808	0.779	0.803	0.838	0.834	0.787	0.775	0.766	0.779	0.762	0.724	0.762	0.792	0.748	0.755	0.754	0.761	0.767	0.788	0.783	0.769	0.778	0.755	0.74
B22	0.803	0.715	0.781	0.789	0.731	0.699	0.85	0.766	0.754	0.76	0.685	0.792	0.717	0.817	0.824	0.837	0.806	0.709	0.723	0.77	0.773	1	0.761	0.801	0.81	0.744	0.888	0.726	0.816	0.705	0.776	0.756	0.688	0.832	0.764	0.645	0.796	0.785	0.657	0.657	0.703	0.694	0.754	0.768	0.721	0.723	0.753	0.739	0.598
B23	0.831	0.765	0.837	0.828	0.838	0.779	0.867	0.844	0.778	0.783	0.772	0.842	0.782	0.823	0.747	0.787	0.827	0.781	0.77	0.83	0.836	0.761	1	0.839	0.824	0.797	0.768	0.789	0.838	0.825	0.781	0.75	0.758	0.751	0.746	0.701	0.74	0.783	0.721	0.728	0.727	0.753	0.736	0.789	0.787	0.743	0.774	0.739	0.729
B24	0.846	0.786	0.849	0.838	0.837	0.79	0.838	0.846	0.804	0.804	0.771	0.855	0.796	0.842	0.782	0.831	0.842	0.798	0.793	0.841	0.839	0.801	0.839	1	0.848	0.81	0.802	0.803	0.857	0.809	0.8	0.775	0.745	0.796	0.776	0.71	0.777	0.804	0.729	0.739	0.741	0.746	0.768	0.805	0.768	0.753	0.781	0.778	0.721
B25	0.838	0.779	0.847	0.835	0.816	0.785	0.84	0.838	0.804	0.801	0.762	0.848	0.799	0.831	0.801	0.843	0.836	0.787	0.797	0.836	0.841	0.81	0.824	0.848	1	0.803	0.808	0.802	0.849	0.8	0.795	0.785	0.749	0.817	0.78	0.715	0.791	0.805	0.738	0.746	0.748	0.743	0.784	0.801	0.772	0.767	0.77	0.776	0.721
B26	0.795	0.843	0.814	0.813	0.799	0.843	0.779	0.8	0.849	0.828	0.838	0.813	0.856	0.78	0.74	0.781	0.808	0.841	0.843	0.808	0.808	0.744	0.797	0.81	0.803	1	0.749	0.843	0.805	0.798	0.753	0.821	0.745	0.745	0.73	0.785	0.741	0.767	0.804	0.819	0.81	0.74	0.822	0.767	0.747	0.741	0.762	0.813	0.803
B27	0.802	0.709	0.784	0.786	0.739	0.698	0.848	0.772	0.754	0.764	0.686	0.795	0.717	0.821	0.81	0.832	0.805	0.709	0.721	0.78	0.779	0.888	0.768	0.802	0.808	0.749	1	0.72	0.816	0.722	0.773	0.748	0.698	0.822	0.76	0.642	0.783	0.786	0.653	0.652	0.698	0.704	0.739	0.767	0.722	0.725	0.762	0.733	0.602
B28	0.791	0.846	0.808	0.806	0.8	0.843	0.762	0.797	0.834	0.801	0.839	0.806	0.848	0.766	0.727	0.77	0.802	0.847	0.837	0.799	0.803	0.726	0.789	0.803	0.802	0.843	0.72	1	0.798	0.786	0.744	0.798	0.719	0.738	0.718	0.773	0.727	0.745	0.801	0.814	0.782	0.705	0.815	0.755	0.734	0.722	0.723	0.797	0.798
B29	0.852	0.776	0.845	0.832	0.828	0.783	0.848	0.842	0.805	0.804	0.757	0.856	0.793	0.851	0.784	0.838	0.842	0.794	0.794	0.842	0.838	0.816	0.838	0.857	0.849	0.805	0.816	0.798	1	0.801	0.802	0.771	0.737	0.799	0.776	0.698	0.781	0.806	0.723	0.729	0.732	0.741	0.766	0.808	0.765	0.746	0.777	0.776	0.708
B30	0.795	0.756	0.826	0.813	0.819	0.778	0.753	0.826	0.778	0.799	0.792	0.819	0.791	0.775	0.712	0.749	0.806	0.766	0.761	0.822	0.834	0.705	0.825	0.809	0.8	0.798	0.722	0.786	0.801	1	0.746	0.747	0.774	0.718	0.716	0.718	0.711	0.756	0.74	0.752	0.745	0.76	0.732	0.755	0.772	0.745	0.769	0.714	0.752
N1	0.889	0.728	0.794	0.781	0.779	0.729	0.796	0.778	0.759	0.747	0.711	0.793	0.741	0.792	0.738	0.791	0.791	0.728	0.741	0.786	0.787	0.776	0.781	0.8	0.795	0.753	0.773	0.744	0.802	0.746	1	0.771	0.784	0.812	0.842	0.747	0.795	0.822	0.742	0.732	0.726	0.79	0.781	0.816	0.788	0.807	0.811	0.789	0.705
N2	0.765	0.879	0.778	0.796	0.745	0.791	0.763	0.761	0.809	0.784	0.79	0.774	0.806	0.737	0.779	0.765	0.776	0.779	0.804	0.751	0.775	0.756	0.75	0.775	0.785	0.821	0.748	0.798	0.771	0.747	0.771	1	0.76	0.788	0.756	0.797	0.778	0.801	0.808	0.834	0.834	0.753	0.859	0.784	0.781	0.771	0.766	0.836	0.793
N3	0.732	0.695	0.838	0.761	0.744	0.709	0.712	0.748	0.725	0.741	0.732	0.748	0.732	0.712	0.699	0.71	0.747	0.686	0.704	0.753	0.766	0.688	0.758	0.745	0.749	0.745	0.698	0.719	0.737	0.774	0.784	0.76	1	0.739	0.801	0.783	0.734	0.785	0.748	0.744	0.746	0.844	0.751	0.759	0.791	0.837	0.806	0.737	0.735
N4	0.794	0.72	0.79	0.86	0.737	0.717	0.823	0.763	0.76	0.751	0.692	0.787	0.737	0.786	0.802	0.832	0.79	0.706	0.74	0.775	0.779	0.832	0.751	0.796	0.817	0.745	0.822	0.738	0.799	0.718	0.812	0.788	0.739	1	0.807	0.707	0.817	0.803	0.717	0.718	0.733	0.735	0.793	0.788	0.759	0.781	0.781	0.774	0.667
N5	0.777	0.703	0.772	0.757	0.825	0.701	0.783	0.746	0.739	0.724	0.683	0.766	0.717	0.767	0.735	0.781	0.768	0.701	0.719	0.766	0.762	0.764	0.746	0.776	0.78	0.73	0.76	0.718	0.776	0.716	0.842	0.756	0.801	0.807	1	0.757	0.794	0.815	0.727	0.71	0.709	0.809	0.773	0.799	0.769	0.829	0.801	0.783	0.678
N6	0.695	0.78	0.722	0.729	0.705	0.862	0.668	0.707	0.761	0.727	0.784	0.709	0.786	0.659	0.665	0.682	0.711	0.751	0.772	0.71	0.724	0.645	0.701	0.71	0.715	0.785	0.642	0.773	0.698	0.718	0.747	0.797	0.783	0.707	0.757	1	0.71	0.747	0.818	0.805	0.796	0.785	0.81	0.722	0.74	0.794	0.731	0.8	0.79
N7	0.772	0.712	0.771	0.77	0.73	0.709	0.802	0.751	0.744	0.733	0.689	0.769	0.727	0.766	0.771	0.8	0.772	0.702	0.729	0.758	0.762	0.796	0.74	0.777	0.791	0.741	0.783	0.727	0.781	0.711	0.795	0.778	0.734	0.817	0.794	0.71	1	0.807	0.718	0.723	0.745	0.737	0.788	0.793	0.764	0.772	0.764	0.77	0.678
N8	0.794	0.731	0.793	0.792	0.769	0.735	0.807	0.875	0.754	0.754	0.718	0.8	0.748	0.797	0.762	0.796	0.789	0.731	0.746	0.783	0.792	0.785	0.783	0.804	0.805	0.767	0.786	0.745	0.806	0.756	0.822	0.801	0.785	0.803	0.815	0.747	0.807	1	0.748	0.746	0.755	0.794	0.791	0.835	0.808	0.799	0.798	0.803	0.724
N9	0.721	0.795	0.749	0.739	0.729	0.808	0.685	0.723	0.862	0.76	0.79	0.733	0.817	0.684	0.662	0.706	0.733	0.782	0.809	0.74	0.748	0.657	0.721	0.729	0.738	0.804	0.653	0.801	0.723	0.74	0.742	0.808	0.748	0.717	0.727	0.818	0.718	0.748	1	0.846	0.791	0.735	0.829	0.755	0.763	0.755	0.729	0.812	0.831
N10	0.724	0.804	0.762	0.754	0.738	0.807	0.687	0.731	0.812	0.838	0.814	0.743	0.824	0.681	0.677	0.707	0.739	0.792	0.809	0.742	0.755	0.657	0.728	0.739	0.746	0.819	0.652	0.814	0.729	0.752	0.732	0.834	0.744	0.718	0.71	0.805	0.723	0.746	0.846	1	0.818	0.724	0.846	0.755	0.767	0.744	0.733	0.811	0.853
N11	0.723	0.787	0.754	0.774	0.723	0.784	0.713	0.738	0.782	0.764	0.872	0.742	0.797	0.692	0.734	0.719	0.744	0.751	0.78	0.729	0.754	0.703	0.727	0.741	0.748	0.81	0.698	0.782	0.732	0.745	0.726	0.834	0.746	0.733	0.709	0.796	0.745	0.755	0.791	0.818	1	0.736	0.823	0.735	0.759	0.749	0.739	0.781	0.787
N12	0.734	0.69	0.756	0.754	0.738	0.704	0.717	0.747	0.714	0.731	0.717	0.822	0.72	0.719	0.694	0.714	0.742	0.682	0.7	0.75	0.761	0.694	0.753	0.746	0.743	0.74	0.704	0.705	0.741	0.76	0.79	0.753	0.844	0.735	0.809	0.785	0.737	0.794	0.735	0.724	0.736	1	0.741	0.762	0.787	0.838	0.798	0.745	0.718
N13	0.76	0.816	0.777	0.778	0.738	0.804	0.758	0.745	0.823	0.783	0.794	0.765	0.889	0.733	0.756	0.775	0.776	0.792	0.819	0.755	0.767	0.754	0.736	0.768	0.784	0.822	0.739	0.815	0.766	0.732	0.781	0.859	0.751	0.793	0.773	0.81	0.788	0.791	0.829	0.846	0.823	0.741	1	0.786	0.77	0.778	0.76	0.842	0.799
N14	0.796	0.736	0.801	0.782	0.783	0.74	0.797	0.787	0.763	0.749	0.72	0.801	0.753	0.884	0.725	0.789	0.795	0.746	0.751	0.794	0.788	0.768	0.789	0.805	0.801	0.767	0.767	0.755	0.808	0.755	0.816	0.784	0.759	0.788	0.799	0.722	0.793	0.835	0.755	0.755	0.735	0.762	0.786	1	0.805	0.768	0.797	0.798	0.738
N15	0.761	0.709	0.778	0.78	0.761	0.726	0.735	0.771	0.727	0.731	0.734	0.77	0.738	0.74	0.781	0.736	0.772	0.699	0.718	0.769	0.783	0.721	0.787	0.768	0.772	0.747	0.722	0.734	0.765	0.772	0.788	0.781	0.791	0.759	0.769	0.74	0.764	0.808	0.763	0.767	0.759	0.787	0.77	0.805	1	0.791	0.789	0.749	0.752
N16	0.745	0.704	0.765	0.759	0.73	0.713	0.739	0.742	0.737	0.739	0.719	0.749	0.735	0.72	0.727	0.824	0.754	0.682	0.722	0.759	0.769	0.723	0.743	0.753	0.767	0.741	0.725	0.722	0.746	0.745	0.807	0.771	0.837	0.781	0.829	0.794	0.772	0.799	0.755	0.744	0.749	0.838	0.778	0.768	0.791	1	0.798	0.76	0.722
N17	0.765	0.709	0.789	0.771	0.762	0.71	0.771	0.76	0.75	0.758	0.724	0.774	0.733	0.77	0.719	0.758	0.857	0.71	0.713	0.782	0.778	0.753	0.774	0.781	0.77	0.762	0.762	0.723	0.777	0.769	0.811	0.766	0.806	0.781	0.801	0.731	0.764	0.798	0.729	0.733	0.739	0.798	0.76	0.797	0.789	0.798	1	0.759	0.714
N18	0.764	0.806	0.766	0.761	0.745	0.798	0.768	0.749	0.814	0.769	0.759	0.77	0.804	0.754	0.72	0.769	0.763	0.88	0.819	0.759	0.755	0.739	0.739	0.778	0.776	0.813	0.733	0.797	0.776	0.714	0.789	0.836	0.737	0.774	0.783	0.8	0.77	0.803	0.812	0.811	0.781	0.745	0.842	0.798	0.749	0.76	0.759	1	0.785
N19	0.705	0.785	0.744	0.731	0.741	0.8	0.651	0.729	0.787	0.764	0.803	0.73	0.814	0.668	0.619	0.671	0.713	0.783	0.859	0.733	0.74	0.598	0.729	0.721	0.721	0.803	0.602	0.798	0.708	0.752	0.705	0.793	0.735	0.667	0.678	0.79	0.678	0.724	0.831	0.853	0.787	0.718	0.799	0.738	0.752	0.722	0.714	0.785	1
N20	0.779	0.733	0.787	0.778	0.752	0.741	0.784	0.763	0.765	0.754	0.717	0.781	0.758	0.766	0.75	0.796	0.783	0.722	0.758	0.862	0.787	0.766	0.76	0.785	0.799	0.762	0.761	0.751	0.788	0.741	0.817	0.81	0.785	0.81	0.819	0.763	0.811	0.836	0.781	0.781	0.756	0.788	0.818	0.833	0.819	0.817	0.788	0.811	0.748
N21	0.779	0.738	0.796	0.793	0.764	0.752	0.772	0.778	0.766	0.771	0.742	0.79	0.771	0.757	0.749	0.784	0.782	0.723	0.76	0.791	0.874	0.749	0.769	0.788	0.799	0.776	0.748	0.757	0.786	0.768	0.804	0.82	0.798	0.796	0.797	0.769	0.797	0.835	0.789	0.798	0.777	0.799	0.813	0.824	0.828	0.815	0.792	0.799	0.774
N22	0.774	0.7	0.769	0.776	0.716	0.691	0.809	0.746	0.737	0.739	0.683	0.767	0.712	0.774	0.8	0.806	0.784	0.684	0.714	0.753	0.759	0.915	0.742	0.776	0.793	0.731	0.844	0.716	0.785	0.701	0.823	0.787	0.767	0.853	0.826	0.723	0.816	0.818	0.711	0.706	0.732	0.768	0.792	0.793	0.771	0.803	0.801	0.776	0.65
N23	0.8	0.73	0.798	0.784	0.779	0.732	0.806	0.79	0.755	0.745	0.712	0.8	0.741	0.808	0.74	0.791	0.797	0.738	0.742	0.792	0.785	0.784	0.796	0.809	0.802	0.759	0.782	0.745	0.81	0.751	0.82	0.784	0.75	0.798	0.794	0.708	0.794	0.836	0.739	0.745	0.733	0.753	0.782	0.844	0.806	0.759	0.802	0.792	0.722
N24	0.779	0.719	0.797	0.778	0.773	0.728	0.778	0.78	0.759	0.765	0.723	0.788	0.744	0.782	0.724	0.772	0.785	0.724	0.734	0.789	0.789	0.753	0.788	0.867	0.787	0.767	0.761	0.736	0.791	0.775	0.803	0.789	0.786	0.782	0.788	0.726	0.78	0.828	0.754	0.765	0.75	0.784	0.778	0.83	0.821	0.785	0.815	0.777	0.745
N25	0.771	0.725	0.792	0.78	0.764	0.734	0.767	0.775	0.749	0.748	0.731	0.782	0.747	0.763	0.728	0.767	0.781	0.72	0.737	0.786	0.789	0.743	0.774	0.784	0.869	0.76	0.746	0.74	0.782	0.765	0.825	0.774	0.831	0.788	0.836	0.784	0.779	0.822	0.758	0.744	0.749	0.835	0.777	0.803	0.798	0.84	0.819	0.783	0.728
N26	0.769	0.812	0.788	0.784	0.753	0.803	0.775	0.757	0.822	0.784	0.791	0.776	0.818	0.75	0.747	0.779	0.788	0.794	0.814	0.777	0.778	0.756	0.754	0.781	0.789	0.896	0.749	0.809	0.78	0.745	0.8	0.842	0.778	0.791	0.8	0.821	0.794	0.808	0.827	0.83	0.816	0.775	0.862	0.8	0.781	0.801	0.787	0.848	0.792
N27	0.739	0.66	0.73	0.738	0.671	0.646	0.791	0.7	0.713	0.72	0.639	0.729	0.673	0.746	0.787	0.783	0.751	0.648	0.676	0.712	0.719	0.854	0.696	0.738	0.756	0.702	0.893	0.676	0.752	0.661	0.777	0.783	0.707	0.826	0.773	0.658	0.801	0.8	0.683	0.692	0.71	0.706	0.777	0.782	0.753	0.741	0.765	0.752	0.621
N28	0.724	0.797	0.759	0.759	0.745	0.795	0.696	0.74	0.784	0.756	0.808	0.744	0.804	0.691	0.678	0.704	0.745	0.783	0.783	0.741	0.751	0.664	0.733	0.743	0.743	0.802	0.657	0.88	0.731	0.749	0.744	0.823	0.75	0.719	0.726	0.804	0.733	0.766	0.834	0.856	0.806	0.734	0.833	0.775	0.778	0.748	0.742	0.808	0.835
N29	0.776	0.72	0.787	0.774	0.76	0.728	0.772	0.772	0.754	0.755	0.727	0.78	0.744	0.767	0.729	0.77	0.78	0.714	0.736	0.783	0.785	0.752	0.777	0.783	0.786	0.759	0.756	0.737	0.854	0.764	0.827	0.77	0.833	0.788	0.84	0.787	0.784	0.824	0.755	0.74	0.748	0.841	0.777	0.801	0.799	0.845	0.813	0.777	0.719
N30	0.782	0.751	0.807	0.802	0.797	0.767	0.759	0.801	0.76	0.755	0.762	0.8	0.776	0.766	0.723	0.758	0.791	0.751	0.759	0.795	0.803	0.72	0.803	0.799	0.797	0.778	0.719	0.782	0.792	0.87	0.79	0.796	0.776	0.763	0.763	0.747	0.769	0.811	0.783	0.794	0.765	0.767	0.788	0.821	0.822	0.77	0.781	0.779	0.783
T1	0.885	0.728	0.795	0.786	0.795	0.741	0.763	0.788	0.755	0.755	0.733	0.793	0.751	0.778	0.718	0.761	0.784	0.728	0.743	0.786	0.8	0.735	0.801	0.793	0.784	0.761	0.737	0.746	0.792	0.779	0.879	0.756	0.758	0.761	0.77	0.717	0.764	0.788	0.738	0.738	0.746	0.756	0.754	0.791	0.791	0.761	0.775	0.741	0.724
T2	0.644	0.761	0.668	0.701	0.636	0.705	0.629	0.656	0.689	0.666	0.713	0.657	0.714	0.598	0.697	0.633	0.661	0.673	0.698	0.625	0.668	0.63	0.646	0.661	0.671	0.717	0.618	0.704	0.646	0.656	0.644	0.818	0.667	0.668	0.63	0.721	0.692	0.671	0.718	0.745	0.796	0.652	0.759	0.648	0.682	0.669	0.64	0.706	0.704
T3	0.773	0.726	0.875	0.787	0.765	0.734	0.769	0.78	0.755	0.756	0.73	0.784	0.754	0.76	0.748	0.768	0.777	0.714	0.743	0.779	0.793	0.745	0.775	0.785	0.795	0.762	0.749	0.743	0.78	0.773	0.79	0.786	0.866	0.787	0.792	0.748	0.784	0.807	0.753	0.756	0.77	0.79	0.781	0.793	0.795	0.802	0.79	0.76	0.732
T4	0.794	0.736	0.799	0.887	0.765	0.729	0.814	0.777	0.753	0.736	0.715	0.794	0.743	0.792	0.781	0.805	0.802	0.726	0.739	0.779	0.785	0.806	0.775	0.805	0.807	0.759	0.796	0.748	0.803	0.737	0.806	0.777	0.733	0.905	0.788	0.702	0.812	0.801	0.715	0.721	0.749	0.731	0.783	0.8	0.77	0.757	0.78	0.765	0.678
T5	0.763	0.661	0.76	0.734	0.815	0.672	0.766	0.737	0.724	0.752	0.662	0.756	0.694	0.771	0.686	0.751	0.743	0.68	0.687	0.753	0.742	0.74	0.748	0.764	0.747	0.728	0.757	0.679	0.762	0.723	0.771	0.718	0.729	0.747	0.816	0.648	0.748	0.77	0.67	0.684	0.7	0.735	0.708	0.776	0.742	0.721	0.785	0.721	0.673
T6	0.737	0.778	0.749	0.752	0.718	0.846	0.734	0.726	0.794	0.759	0.762	0.742	0.789	0.717	0.721	0.74	0.745	0.759	0.789	0.733	0.744	0.725	0.723	0.746	0.751	0.797	0.72	0.767	0.743	0.718	0.747	0.817	0.72	0.751	0.729	0.838	0.757	0.762	0.792	0.8	0.819	0.718	0.824	0.756	0.75	0.739	0.739	0.804	0.765
T7	0.763	0.697	0.757	0.752	0.718	0.687	0.801	0.732	0.734	0.717	0.671	0.756	0.704	0.768	0.752	0.793	0.768	0.69	0.71	0.756	0.748	0.797	0.73	0.768	0.775	0.726	0.789	0.706	0.774	0.692	0.826	0.759	0.774	0.82	0.846	0.737	0.885	0.815	0.707	0.69	0.708	0.786	0.773	0.791	0.753	0.814	0.798	0.781	0.65
T8	0.811	0.734	0.806	0.79	0.773	0.732	0.833	0.873	0.774	0.767	0.712	0.808	0.751	0.823	0.77	0.823	0.802	0.738	0.752	0.795	0.794	0.818	0.789	0.816	0.816	0.772	0.821	0.745	0.822	0.753	0.817	0.774	0.751	0.815	0.804	0.707	0.815	0.906	0.72	0.718	0.749	0.759	0.779	0.82	0.779	0.772	0.794	0.78	0.687
T9	0.673	0.742	0.699	0.697	0.669	0.744	0.663	0.668	0.809	0.719	0.736	0.684	0.761	0.648	0.651	0.675	0.689	0.722	0.756	0.685	0.693	0.646	0.666	0.685	0.69	0.761	0.644	0.734	0.68	0.683	0.695	0.769	0.699	0.691	0.687	0.762	0.712	0.707	0.837	0.781	0.796	0.69	0.789	0.704	0.709	0.71	0.701	0.766	0.757
T10	0.721	0.784	0.752	0.746	0.721	0.788	0.697	0.718	0.818	0.837	0.79	0.732	0.81	0.685	0.687	0.715	0.734	0.765	0.81	0.736	0.748	0.677	0.721	0.728	0.741	0.812	0.675	0.785	0.725	0.741	0.727	0.811	0.747	0.72	0.717	0.798	0.732	0.736	0.823	0.893	0.828	0.733	0.825	0.732	0.75	0.756	0.73	0.792	0.808
T11	0.671	0.75	0.709	0.743	0.685	0.753	0.644	0.702	0.724	0.704	0.841	0.697	0.764	0.623	0.704	0.656	0.698	0.709	0.734	0.676	0.715	0.639	0.691	0.69	0.704	0.764	0.629	0.757	0.675	0.718	0.676	0.8	0.72	0.685	0.658	0.773	0.705	0.707	0.773	0.804	0.915	0.702	0.792	0.686	0.741	0.717	0.685	0.729	0.774
T12	0.722	0.694	0.751	0.764	0.74	0.712	0.69	0.748	0.704	0.711	0.727	0.813	0.724	0.694	0.699	0.687	0.735	0.684	0.703	0.727	0.758	0.667	0.756	0.735	0.737	0.735	0.669	0.717	0.728	0.765	0.732	0.752	0.766	0.707	0.715	0.722	0.728	0.752	0.732	0.747	0.776	0.821	0.737	0.74	0.786	0.749	0.745	0.704	0.734
T13	0.709	0.773	0.734	0.739	0.703	0.774	0.69	0.706	0.784	0.748	0.77	0.719	0.851	0.674	0.698	0.707	0.723	0.742	0.787	0.716	0.735	0.679	0.705	0.716	0.729	0.792	0.675	0.766	0.713	0.718	0.733	0.813	0.749	0.723	0.729	0.804	0.736	0.747	0.809	0.816	0.825	0.741	0.887	0.732	0.751	0.764	0.724	0.792	0.784
T14	0.767	0.71	0.779	0.775	0.758	0.716	0.764	0.77	0.733	0.727	0.708	0.775	0.734	0.837	0.727	0.758	0.771	0.71	0.723	0.763	0.77	0.738	0.769	0.778	0.778	0.744	0.738	0.73	0.777	0.746	0.783	0.754	0.76	0.766	0.776	0.714	0.775	0.798	0.723	0.723	0.753	0.759	0.755	0.869	0.784	0.765	0.773	0.748	0.708
T15	0.757	0.7	0.771	0.764	0.734	0.7	0.779	0.749	0.733	0.73	0.693	0.764	0.719	0.761	0.804	0.776	0.768	0.691	0.713	0.759	0.759	0.772	0.746	0.771	0.776	0.74	0.77	0.713	0.772	0.725	0.786	0.77	0.749	0.791	0.781	0.704	0.809	0.807	0.719	0.727	0.758	0.749	0.771	0.801	0.848	0.766	0.787	0.757	0.693
T16	0.718	0.665	0.736	0.734	0.694	0.67	0.736	0.709	0.704	0.712	0.669	0.726	0.696	0.709	0.725	0.805	0.725	0.648	0.683	0.718	0.727	0.728	0.706	0.731	0.738	0.711	0.727	0.68	0.726	0.7	0.739	0.747	0.729	0.76	0.736	0.679	0.77	0.759	0.694	0.711	0.751	0.723	0.746	0.748	0.75	0.809	0.748	0.713	0.674
T17	0.717	0.662	0.718	0.722	0.676	0.65	0.748	0.694	0.692	0.685	0.648	0.715	0.674	0.717	0.738	0.746	0.795	0.643	0.668	0.705	0.711	0.763	0.688	0.723	0.735	0.695	0.752	0.67	0.727	0.664	0.748	0.747	0.701	0.774	0.745	0.661	0.774	0.762	0.674	0.683	0.722	0.698	0.745	0.751	0.738	0.727	0.801	0.721	0.633
T18	0.707	0.755	0.715	0.719	0.693	0.751	0.709	0.699	0.762	0.722	0.725	0.715	0.761	0.694	0.684	0.709	0.713	0.811	0.763	0.698	0.706	0.69	0.693	0.719	0.724	0.769	0.685	0.748	0.717	0.679	0.726	0.785	0.696	0.719	0.719	0.757	0.74	0.747	0.77	0.775	0.792	0.698	0.799	0.739	0.721	0.71	0.709	0.858	0.746
T19	0.655	0.728	0.695	0.686	0.679	0.744	0.614	0.672	0.748	0.72	0.744	0.676	0.76	0.62	0.599	0.629	0.667	0.716	0.805	0.679	0.694	0.575	0.674	0.668	0.673	0.756	0.581	0.728	0.661	0.705	0.659	0.746	0.694	0.63	0.639	0.747	0.657	0.678	0.782	0.795	0.783	0.682	0.755	0.682	0.713	0.686	0.676	0.731	0.845
T20	0.669	0.641	0.696	0.701	0.676	0.662	0.646	0.684	0.66	0.666	0.665	0.683	0.676	0.642	0.654	0.651	0.68	0.633	0.657	0.732	0.703	0.623	0.689	0.682	0.686	0.677	0.625	0.665	0.674	0.697	0.687	0.708	0.709	0.674	0.673	0.676	0.708	0.708	0.692	0.71	0.741	0.694	0.705	0.703	0.741	0.705	0.695	0.669	0.69
T21	0.72	0.683	0.74	0.738	0.711	0.698	0.715	0.723	0.71	0.703	0.687	0.731	0.715	0.703	0.694	0.723	0.728	0.671	0.707	0.729	0.805	0.692	0.721	0.73	0.743	0.716	0.69	0.703	0.728	0.716	0.741	0.736	0.733	0.733	0.737	0.706	0.757	0.761	0.722	0.726	0.748	0.729	0.746	0.752	0.764	0.748	0.729	0.721	0.703
T22	0.675	0.589	0.657	0.667	0.608	0.579	0.73	0.637	0.635	0.644	0.57	0.66	0.599	0.69	0.717	0.714	0.677	0.577	0.605	0.64	0.647	0.834	0.639	0.672	0.685	0.632	0.778	0.597	0.685	0.592	0.701	0.689	0.632	0.747	0.694	0.583	0.747	0.724	0.593	0.597	0.674	0.636	0.686	0.702	0.679	0.662	0.692	0.662	0.538
T23	0.721	0.666	0.726	0.721	0.711	0.68	0.714	0.726	0.68	0.668	0.663	0.723	0.683	0.717	0.672	0.708	0.717	0.664	0.676	0.715	0.719	0.691	0.728	0.729	0.726	0.693	0.69	0.682	0.726	0.698	0.743	0.706	0.698	0.722	0.717	0.671	0.743	0.754	0.691	0.688	0.72	0.697	0.711	0.753	0.757	0.703	0.725	0.704	0.671
T24	0.69	0.638	0.701	0.697	0.668	0.64	0.706	0.686	0.666	0.658	0.632	0.692	0.654	0.69	0.687	0.701	0.699	0.627	0.649	0.681	0.694	0.702	0.688	0.768	0.706	0.669	0.699	0.647	0.701	0.667	0.737	0.702	0.731	0.724	0.752	0.688	0.755	0.757	0.673	0.664	0.718	0.734	0.712	0.734	0.745	0.748	0.726	0.696	0.631
T25	0.716	0.666	0.731	0.721	0.693	0.672	0.728	0.709	0.7	0.694	0.655	0.722	0.69	0.712	0.699	0.733	0.721	0.662	0.691	0.713	0.721	0.714	0.706	0.726	0.806	0.698	0.71	0.682	0.729	0.688	0.744	0.734	0.713	0.752	0.738	0.677	0.768	0.763	0.698	0.706	0.739	0.708	0.741	0.758	0.751	0.731	0.736	0.728	0.676
T26	0.734	0.744	0.737	0.736	0.687	0.729	0.771	0.7	0.786	0.75	0.707	0.73	0.755	0.732	0.751	0.773	0.746	0.729	0.765	0.717	0.719	0.778	0.694	0.738	0.753	0.832	0.768	0.738	0.746	0.67	0.754	0.808	0.698	0.784	0.753	0.727	0.795	0.772	0.751	0.762	0.794	0.698	0.825	0.761	0.731	0.731	0.743	0.801	0.701
T27	0.665	0.613	0.67	0.69	0.624	0.611	0.692	0.654	0.639	0.636	0.608	0.664	0.628	0.658	0.721	0.688	0.68	0.596	0.625	0.638	0.665	0.732	0.652	0.673	0.689	0.644	0.765	0.628	0.676	0.625	0.688	0.713	0.651	0.732	0.679	0.619	0.743	0.714	0.633	0.65	0.72	0.641	0.708	0.694	0.705	0.672	0.68	0.668	0.593
T28	0.683	0.706	0.685	0.689	0.651	0.694	0.704	0.659	0.729	0.686	0.672	0.68	0.71	0.673	0.688	0.706	0.689	0.694	0.719	0.666	0.671	0.699	0.652	0.689	0.698	0.72	0.686	0.756	0.694	0.628	0.707	0.763	0.65	0.726	0.699	0.692	0.749	0.726	0.722	0.735	0.765	0.646	0.778	0.721	0.7	0.678	0.686	0.76	0.686
T29	0.704	0.628	0.716	0.704	0.683	0.637	0.711	0.691	0.686	0.713	0.638	0.704	0.662	0.704	0.679	0.705	0.708	0.636	0.653	0.7	0.705	0.721	0.706	0.709	0.71	0.685	0.72	0.649	0.772	0.692	0.723	0.706	0.704	0.721	0.707	0.631	0.738	0.734	0.666	0.68	0.71	0.697	0.703	0.734	0.74	0.701	0.741	0.682	0.647
T30	0.67	0.628	0.686	0.69	0.658	0.64	0.676	0.677	0.654	0.65	0.629	0.683	0.658	0.663	0.659	0.676	0.676	0.623	0.648	0.666	0.68	0.656	0.674	0.685	0.693	0.665	0.655	0.647	0.68	0.717	0.687	0.691	0.671	0.693	0.674	0.639	0.716	0.715	0.661	0.672	0.714	0.667	0.693	0.706	0.716	0.678	0.686	0.674	0.648
[truncated: 41 more columns]
